# Supplementary material for: Designing Highly Efficient Cu2O-CuO Heterojunction CO Oxidation Catalysts: The Roles of the Support Type and Cu2O-CuO Interface Effect
Source: Nanomaterials (Basel). 2022 Aug 31;12(17):3020. doi: 10.3390/nano12173020 (PMC9457833; doi:10.3390/nano12173020)
Supplement: Supplementary file 1 [file nanomaterials-12-03020-s001.zip]

Archive with 1 entries (1 files):
- nanomaterials-1881226-supplementary.pdf
